# Supplementary material for: Researching COVID to enhance recovery (RECOVER) pediatric study protocol: Rationale, objectives and design
Source: PLoS One. 2024 May 7;19(5):e0285635. doi: 10.1371/journal.pone.0285635 (PMC11075869; doi:10.1371/journal.pone.0285635)
Supplement: S1 Data — (ZIP) [file pone.0285635.s024.zip]

Archive with 154 entries (154 files):
- Ahmed_Letter_for_PLOS_One.pdf
- Akerlundh_Letter_for_PLOS_One.pdf
- Alshawabkeh_Letter_for_PLOS_One.pdf
- Anderson_Letter_for_PLOS_One.pdf
- Aschner_Letter_for_PLOS_One.pdf
- Atz_Letter_for_PLOS_One.pdf
- Aupperle_Letter_for_PLOS_One.pdf
- Baker_Letter_for_PLOS_One.pdf
- Balaraman_Letter_for_PLOS_One.pdf
- Banerjee_Letter_for_PLOS_One.pdf
- Barch_Letter_for_PLOS_One.pdf
- BaskinSommers_Letter_for_PLOS_One.pdf
- Bhuiyan_Letter_for_PLOS_One.pdf
- Bind_Letter_for_PLOS_One.pdf
- Bogie_Letter_for_PLOS_One.pdf
- Bradford_Letter_for_PLOS_One.pdf
- Buchbinder_Letter_for_PLOS_One.pdf
- Bueler_Letter_for_PLOS_One.pdf
- Bukulmez_Letter_for_PLOS_One.pdf
- Casey_Letter_for_PLOS_One.pdf
- Chan_Letter_for_PLOS_One.pdf
- Chang_Letter_for_PLOS_One.pdf
- Chibnik_Letter_for_PLOS_One.pdf
- Chrisant_Letter_for_PLOS_One.pdf
- Cicek_Letter_for_PLOS_One.pdf
- Clark_Letter_for_PLOS_One.pdf
- Clifton_Letter_for_PLOS_One.pdf
- Clouser_Letter_for_PLOS_One.pdf
- Cottrell_Letter_for_PLOS_One.pdf
- Cowan_Letter_for_PLOS_One.pdf
- Dapretto_Letter_for_PLOS_One.pdf
- Dasgupta_Letter_for_PLOS_One.pdf
- Dehority_Letter_for_PLOS_One.pdf
- Dionne_Letter_for_PLOS_One.pdf
- Dreyer_Letter_for_PLOS_One.pdf
- Dsa_Letter_for_PLOS_One.pdf
- Dummer_Letter_for_PLOS_One.pdf
- Elias_Letter_for_PLOS_One.pdf
- Elliott_Letter_for_PLOS_One.pdf
- EsquenaziKaronika_Letter_for_PLOS_One.pdf
- Evans_Letter_for_PLOS_One.pdf
- Faustino_Letter_for_PLOS_One.pdf
- Fiks_Letter_for_PLOS_One.pdf
- Flaherman_Letter_for_PLOS_One.pdf
- Forsha_Letter_for_PLOS_One.pdf
- Foulkes_Letter_for_PLOS_One.pdf
- Foxe_Letter_for_PLOS_One.pdf
- Friedman_Letter_for_PLOS_One.pdf
- Fry_Letter_for_PLOS_One.pdf
- GageWitvliet_Letter_for_PLOS_One.pdf
- Gallagher_Letter_for_PLOS_One.pdf
- Gaur_Letter_for_PLOS_One.pdf
- Gee_Letter_for_PLOS_One.pdf
- Gennaro_Letter_for_PLOS_One.pdf
- Gray_Letter_for_PLOS_One.pdf
- Handler_Letter_for_PLOS_One.pdf
- Harahsheh_Letter_for_PLOS_One.pdf
- Hasbani_Letter_for_PLOS_One.pdf
- Heath_Letter_for_PLOS_One.pdf
- Hebson_Letter_for_PLOS_One.pdf
- Heitzeg_Letter_for_PLOS_One.pdf
- Hester_Letter_for_PLOS_One.pdf
- Hill_Letter_for_PLOS_One.pdf
- HobartPorter_Letter_for_PLOS_One.pdf
- Hong_Letter_for_PLOS_One.pdf
- Horowitz_Letter_for_PLOS_One.pdf
- Hsia_Letter_for_PLOS_One.pdf
- Huentelman_Letter_for_PLOS_One.pdf
- Hummel_Letter_for_PLOS_One.pdf
- Irby_Letter_for_PLOS_One.pdf
- Jacobus_Letter_for_PLOS_One.pdf
- Jacoby_Letter_for_PLOS_One.pdf
- Jernigan_Letter_for_PLOS_One.pdf
- Jone_Letter_for_PLOS_One.pdf
- Kaelber_Letter_for_PLOS_One.pdf
- Karlson_Letter_for_PLOS_One.pdf
- Kasmarcak_Letter_for_PLOS_One.pdf
- Katz_Letter_for_PLOS_One.pdf
- Kinser_Letter_for_PLOS_One.pdf
- Kleinman_Letter_for_PLOS_One.pdf
- Kluko_Letter_for_PLOS_One.pdf
- Kosut_Letter_for_PLOS_One.pdf
- Laird_Letter_for_PLOS_One.pdf
- LamendolaEssel_Letter_for_PLOS_One.pdf
- LandeoGutierrez_Letter_for_PLOS_One.pdf
- Lang_Letter_for_PLOS_One.pdf
- Larson_Letter_for_PLOS_One.pdf
- Lim_Letter_for_PLOS_One.pdf
- Lisdahl_Letter_for_PLOS_One.pdf
- McCrindle_Letter_for_PLOS_One.pdf
- McCulloh_Letter_for_PLOS_One.pdf
- McHugh_Letter_for_PLOS_One.pdf
- Mendelsohn_Letter_for_PLOS_One.pdf
- Metz_Letter_for_PLOS_One.pdf
- Miller_Letter_for_PLOS_One.pdf
- Milner_Letter_for_PLOS_One.pdf
- Mitchell_Letter_for_PLOS_One.pdf
- Mohandas_Letter_for_PLOS_One.pdf
- Morgan_Letter_for_PLOS_One.pdf
- Mudumbi_Letter_for_PLOS_One.pdf
- MullerOehring_Letter_for_PLOS_One.pdf
- Nahin_Letter_for_PLOS_One.pdf
- Neale_Letter_for_PLOS_One.pdf
- NessCochinwala_Letter_for_PLOS_One.pdf
- Newburger_Letter_for_PLOS_One.pdf
- Nolan_Letter_for_PLOS_One.pdf
- Oliveira_Letter_for_PLOS_One.pdf
- Osakwe_Letter_for_PLOS_One.pdf
- Oster_Letter_for_PLOS_One.pdf
- Payne_Letter_for_PLOS_One.pdf
- Portman_Letter_for_PLOS_One.pdf
- Raissy_Letter_for_PLOS_One.pdf
- Randall_Letter_for_PLOS_One.pdf
- Rao_Letter_for_PLOS_One.pdf
- Reeder_Letter_for_PLOS_One.pdf
- Rhee_Letter_for_PLOS_One.pdf
- Rosas_Letter_for_PLOS_One.pdf
- Rosenzweig_Letter_for_PLOS_One.pdf
- Russell_Letter_for_PLOS_One.pdf
- Sabati_Letter_for_PLOS_One.pdf
- Salisbury_Letter_for_PLOS_One.pdf
- Sanil_Letter_for_PLOS_One.pdf
- Sato_Letter_for_PLOS_One.pdf
- Schechter_Letter_for_PLOS_One.pdf
- Selvarangan_Letter_for_PLOS_One.pdf
- SexsonTejtel_Letter_for_PLOS_One.pdf
- Shakti_Letter_for_PLOS_One.pdf
- Sharma_Letter_for_PLOS_One.pdf
- Snowden_Letter_for_PLOS_One.pdf
- Squeglia_Letter_for_PLOS_One.pdf
- Srivastava_Letter_for_PLOS_One.pdf
- Stein_Letter_for_PLOS_One.pdf
- Stevenson_Letter_for_PLOS_One.pdf
- Stockwell_Letter_for_PLOS_One.pdf
- Szmuszkovicz_Letter_for_PLOS_One.pdf
- TalaveraBarber_Letter_for_PLOS_One.pdf
- Tantisira_Letter_for_PLOS_One.pdf
- Teufel_Letter_for_PLOS_One.pdf
- Thacker_Letter_for_PLOS_One.pdf
- Thaweethai_Letter_for_PLOS_One.pdf
- Thomason_Letter_for_PLOS_One.pdf
- Trachtenberg_Letter_for_PLOS_One.pdf
- Truong_Letter_for_PLOS_One.pdf
- Udosen_Letter_for_PLOS_One.pdf
- Warburton_Letter_for_PLOS_One.pdf
- Warner_Letter_for_PLOS_One.pdf
- Watson_Letter_for_PLOS_One.pdf
- Werzberger_Letter_for_PLOS_One.pdf
- Weyer_Letter_for_PLOS_One.pdf
- WoodJ_Letter_for_PLOS_One.pdf
- WoodM_Letter_for_PLOS_One.pdf
- Yin_Letter_for_PLOS_One.pdf
- Zempsky_Letter_for_PLOS_One.pdf
- Zimmerman_Letter_for_PLOS_One.pdf
